# Supplementary material for: Molecular mechanism of brassinosteroids involved in root gravity response based on transcriptome analysis
Source: BMC Plant Biol. 2024 Jun 1;24:485. doi: 10.1186/s12870-024-05174-6 (PMC11143716; doi:10.1186/s12870-024-05174-6)
Supplement: Supplementary file 2 — Supplementary Material 2 [file 12870_2024_5174_MOESM2_ESM.xlsx]

## Sheet: All.sample.summary
Supplementary Table S1. Summary of read data, cleaning data, percentage of Q20, Q30, percentage of GC number, and mapping rate for different samples.
Sample	Clean Reads Pairs	Clean Base(G)	Q20(%)	Q30(%)	GC Content(%)	Total mapped ratio(%)
WT-1	27045713	8113713900	98.2;94.9	95.1;88.2	44.0;44.2	95.7
WT-2	29262228	8778668400	98.2;94.1	95.1;86.5	44.0;44.2	94.97
WT-3	32602825	9780847500	98.1;94.6	95.0;87.9	43.8;44.0	95.39
bri1-116-1	31343853	9403155900	98.2;95.2	95.3;89.0	43.8;43.9	95.43
bri1-116-2	32346712	9704013600	98.2;94.8	95.1;87.9	44.0;44.2	95.7
bri1-116-3	29404396	8821318800	98.2;95	95.2;88.4	44.1;44.3	95.72
det2-1	32924996	9877498800	98.1;94.7	95.0;87.7	44.1;44.3	94.13
det2-2	28639037	8591711100	98.1;94.7	95.1;87.9	44.1;44.3	94.5
det2-3	26187392	7856217600	98.3;95	95.3;88.2	40.0;44.1	93.82
