# Supplementary material for: Molecular mechanism of brassinosteroids involved in root gravity response based on transcriptome analysis
Source: BMC Plant Biol. 2024 Jun 1;24:485. doi: 10.1186/s12870-024-05174-6 (PMC11143716; doi:10.1186/s12870-024-05174-6)
Supplement: Supplementary file 3 — Supplementary Material 3 [file 12870_2024_5174_MOESM3_ESM.xlsx]

## Sheet: Sheet1
Supplementary Table S2. The top 23 enriched KEGG pathways for DEGs in det2 mutant.
KEGG Pathway	Pathway ID	Number of DEGs	P-value	Gene ID
Plant hormone signal transduction	ko04075	35	0.00890099	AT1G19050,AT4G24210,AT1G04240,AT2G19990,AT3G23240,AT1G48690,AT4G22620,AT1G78290,AT5G13220,AT2G23170,AT2G21210,AT1G23160,AT1G48660,AT1G72450,AT3G17860,AT2G46690,AT1G59940,AT4G29080,AT4G07820,AT1G17380,AT5G01240,AT1G19180,AT5G50760,AT4G04402,AT4G00880,AT4G12410,AT1G32640,AT4G38840,AT4G34790,AT1G70700,AT4G14560,AT1G35240,AT5G51470,AT5G13350,AT1G74950
Phenylpropanoid biosynthesis	ko00940	34	9.35181e-07	AT3G50740,AT5G47000,AT5G64110,AT2G18560,AT2G41480,AT3G49120,AT1G66280,AT1G77520,AT3G47010,AT1G66270,AT3G62740,AT1G80820,AT4G34131,AT1G51990,AT2G18150,AT2G32860,AT1G30760,AT3G01190,AT1G60270,AT4G36430,AT5G24070,AT4G21760,AT1G48130,AT1G60260,AT1G34510,AT5G06730,AT5G64120,AT1G45191,AT2G44480,AT2G35380,AT1G24430,AT4G34138,AT2G38390,AT4G34135
Plant-pathogen interaction	ko04626	28	0.00960734	AT2G19990,AT4G26090,AT1G73630,AT5G39670,AT3G59435,AT3G01830,AT4G07820,AT2G38470,AT1G55600,AT5G48657,AT5G20480,AT5G46330,AT2G41090,AT1G66400,AT3G17690,AT3G24110,AT4G16190,AT4G09570,AT5G07390,AT4G04740,AT2G41100,AT5G14870,AT1G76640,AT1G76650,AT5G42380,AT4G08470,AT5G04530,AT3G54940
Starch and sucrose metabolism	ko00500	26	0.000432045	AT1G60260,AT3G47010,AT2G22190,AT4G15210,AT1G51420,AT1G66270,AT1G50390,AT1G66280,AT2G18700,AT1G06030,AT2G21590,AT1G45191,AT3G62740,AT2G44480,AT4G02290,AT4G39210,AT5G65140,AT3G13784,AT1G70290,AT1G64390,AT1G60270,AT2G32860,AT4G21760,AT1G32900,AT4G10260,AT1G76130
MAPK signaling pathway - plant	ko04016	20	0.0258741	AT1G32640,AT5G24770,AT5G46330,AT1G78290,AT2G41090,AT3G23240,AT2G19990,AT1G63440,AT5G07180,AT5G39670,AT2G38470,AT1G34245,AT4G07820,AT3G26830,AT1G20620,AT4G08470,AT5G24780,AT5G07390,AT5G21930,AT2G26330
Amino sugar and nucleotide sugar metabolism	ko00520	17	0.0474649	AT2G21590,AT1G63180,AT1G06030,novel.19114,novel.2984,AT2G43610,AT5G09730,AT1G50390,AT4G10260,AT5G24090,AT2G43580,AT4G19810,AT2G43570,AT2G34850,AT5G19100,AT4G39210,AT2G43590
Pentose and glucuronate interconversions	ko00040	16	0.0322951	AT5G19100,AT4G13210,AT5G01670,AT4G24780,AT3G07970,AT3G27400,AT1G53830,AT3G10720,AT5G51500,AT5G55590,novel.19114,novel.2984,AT2G43870,AT5G04310,AT5G14650,AT5G20860
Glutathione metabolism	ko00480	15	0.00850778	AT4G39650,AT2G29440,AT4G11600,AT5G02780,AT1G69930,AT1G27140,AT2G02930,AT1G19570,AT1G02940,AT1G17190,AT1G48130,AT1G78370,AT1G78380,AT1G59700,AT5G17220
Cysteine and methionine metabolism	ko00270	12	0.193109	AT4G08040,AT2G24850,AT2G26400,AT5G28020,AT4G23590,AT3G49700,AT5G53970,AT1G31095,AT4G23600,AT4G26200,AT1G50090,AT3G25570
Tyrosine metabolism	ko00350	11	0.00025756	AT4G23590,AT2G24850,AT4G12280,AT4G12270,AT4G12290,AT5G53970,AT2G20340,AT1G31710,AT1G22430,AT1G71920,AT4G28680
Protein processing in endoplasmic reticulum	ko04141	11	0.941151	AT1G53540,AT1G52347,AT5G05750,AT5G50650,AT1G52560,AT1G43140,AT4G21870,AT3G08700,AT1G02980,AT4G24920,AT1G18830
Glycerophospholipid metabolism	ko00564	11	0.158362	AT4G11830,AT2G38110,AT1G52570,AT1G02390,AT4G01950,AT3G03530,AT1G63050,AT4G09760,AT4G26770,AT1G06520,AT4G00400
Cyanoamino acid metabolism	ko00460	11	0.0159367	AT3G62740,AT1G45191,AT2G44480,AT4G39650,AT4G21760,AT2G32860,AT1G66280,AT1G66270,AT1G60270,AT1G60260,AT3G47010
Tryptophan metabolism	ko00380	10	0.0321672	AT4G35160,AT1G51990,AT1G14120,AT5G26000,AT1G77520,AT1G20620,AT2G22330,AT4G34880,AT2G20340,AT4G32540
Sesquiterpenoid and triterpenoid biosynthesis	ko00909	10	6.95032e-05	AT1G78950,AT4G15370,AT4G13280,AT1G70080,AT4G34650,AT1G78970,novel.3619,AT4G37760,AT4G13300,AT5G24140
Phenylalanine metabolism	ko00360	10	0.000201114	AT4G12280,AT4G12290,AT5G53970,AT4G12270,AT4G23590,AT2G24850,AT4G34880,AT2G20340,AT1G31710,AT1G71920
Glycerolipid metabolism	ko00561	10	0.0349757	AT2G38110,AT5G01670,AT4G01950,AT1G48300,AT1G02390,AT1G63050,AT5G08370,AT2G39410,AT1G06520,AT4G00400
Galactose metabolism	ko00052	10	0.0185653	AT5G08370,AT3G13784,AT5G19100,AT3G52840,AT1G60470,AT1G56600,novel.2984,novel.19114,AT2G47180,AT1G63180
alpha-Linolenic acid metabolism	ko00592	10	0.00130653	AT1G17420,AT1G20510,AT3G25770,AT5G42650,AT3G25780,AT1G18020,AT3G45140,novel.20537,AT1G72520,AT3G25760
Peroxisome	ko04146	9	0.260509	AT1G64400,AT4G33905,AT1G52870,AT3G44540,AT1G20620,AT3G44550,AT5G22500,AT4G33790,AT4G25100
Isoquinoline alkaloid biosynthesis	ko00950	9	2.36683e-05	AT4G28680,AT1G31710,AT2G20340,AT5G53970,AT4G12270,AT4G12290,AT4G12280,AT2G24850,AT4G23590
Zeatin biosynthesis	ko00908	8	0.00231203	AT5G38450,AT1G78270,AT1G22400,AT3G63440,AT4G29740,AT5G21482,AT1G67110,AT2G36800
Ubiquitin mediated proteolysis	ko04120	8	0.928317	AT4G05050,AT4G36410,AT5G03200,AT1G43140,AT4G11920,AT2G33770,AT3G08700,AT1G02980
Tropane, piperidine and pyridine alkaloid biosynthesis	ko00960	8	0.00668852	AT4G23590,AT2G24850,AT4G12280,AT4G12290,AT4G12270,AT5G53970,AT1G31710,AT1G71920
Ribosome	ko03010	8	0.999996	AT3G55170,AT1G58380,AT3G28500,AT5G40040,AT5G24510,AT1G79850,novel.19566,AT1G58983
Cutin, suberine and wax biosynthesis	ko00073	8	0.0155409	AT1G02205,AT3G44540,AT5G22500,AT3G44550,AT4G33790,AT5G63560,AT5G58860,AT5G23190
Carbon fixation in photosynthetic organisms	ko00710	8	0.168509	AT5G38410,AT4G15530,AT1G72330,AT5G11670,AT5G38420,AT1G67090,AT5G38430,AT4G26520
