# Supplementary material for: Molecular mechanism of brassinosteroids involved in root gravity response based on transcriptome analysis
Source: BMC Plant Biol. 2024 Jun 1;24:485. doi: 10.1186/s12870-024-05174-6 (PMC11143716; doi:10.1186/s12870-024-05174-6)
Supplement: Supplementary file 4 — Supplementary Material 4 [file 12870_2024_5174_MOESM4_ESM.xlsx]

## Sheet: Sheet1
Supplementary Table S3. The top 23 enriched KEGG pathways for DEGs in bri1-116 mutant.
KEGG Pathway	Pathway ID	Number of DEGs	P-value	Gene ID
Phenylpropanoid biosynthesis	ko00940	17	3.04627e-05	AT4G33420,AT3G18080,AT2G32860,AT3G62740,AT3G10340,AT1G24430,AT2G18150,AT4G36430,AT2G38390,AT2G35380,AT1G80820,AT4G21760,AT1G45191,AT1G77520,AT5G14130,AT3G49120,AT5G51890
Starch and sucrose metabolism	ko00500	16	4.09843e-05	AT4G25000,AT3G13784,AT3G59480,AT3G43190,AT4G21760,AT1G45191,AT4G02290,AT2G22190,AT4G12430,AT1G64390,AT3G18080,AT2G32860,AT3G62740,AT4G24040,AT4G17090,AT1G71380
Glyoxylate and dicarboxylate metabolism	ko00630	12	4.41514e-06	AT5G36790,AT3G14420,AT1G32470,AT5G04140,AT5G38410,AT3G21720,AT4G37550,AT1G48470,AT1G66200,AT5G38430,AT1G20620,AT2G35370
Plant hormone signal transduction	ko04075	10	0.413667	AT3G59060,AT1G35240,AT5G01240,AT1G23160,AT5G59220,AT1G78290,AT1G07430,AT5G51470,AT4G29080,AT1G04240
Amino sugar and nucleotide sugar metabolism	ko00520	9	0.0279058	AT2G43610,AT5G09730,AT3G59480,AT1G56680,AT2G34850,AT1G12780,AT4G19810,AT3G47540,AT2G43590
Galactose metabolism	ko00052	7	0.00236913	AT1G12780,AT1G60470,AT3G13784,AT3G52840,AT2G47180,AT1G09350,AT1G56600
MAPK signaling pathway - plant	ko04016	7	0.219114	AT5G59220,AT1G78290,AT5G24780,AT2G26330,AT1G05100,AT1G20620,AT1G07430
Pentose and glucuronate interconversions	ko00040	7	0.0844923	AT5G14650,AT5G51500,AT4G24780,AT5G55590,AT3G07970,AT5G20860,AT3G27400
Tryptophan metabolism	ko00380	7	0.00388837	AT1G20620,AT4G35160,AT1G77520,AT2G22330,AT1G14120,AT1G47600,AT2G20340
Cutin, suberine and wax biosynthesis	ko00073	6	0.00166394	AT5G58860,AT1G11600,AT3G44540,AT3G44550,AT5G22500,AT5G63560
Cyanoamino acid metabolism	ko00460	6	0.017209	AT2G32860,AT3G18080,AT1G45191,AT4G21760,AT4G37550,AT3G62740
Glycerophospholipid metabolism	ko00564	6	0.0850298	AT2G26870,AT2G38110,AT3G11430,AT1G06520,AT3G03530,AT5G06090
Glycolysis / Gluconeogenesis	ko00010	6	0.137949	AT4G33070,AT1G77120,AT2G24270,AT5G04120,AT2G21330,AT1G64710
