# Supplementary material for: Molecular mechanism of brassinosteroids involved in root gravity response based on transcriptome analysis
Source: BMC Plant Biol. 2024 Jun 1;24:485. doi: 10.1186/s12870-024-05174-6 (PMC11143716; doi:10.1186/s12870-024-05174-6)
Supplement: Supplementary file 5 — Supplementary Material 5 [file 12870_2024_5174_MOESM5_ESM.xlsx]

## Sheet: Sheet1
Supplementary Table S4. Primers for this study.
Gene name	Primer sequence
ACT2-qRT-F	ACTCTCCCGCTATGTATGTCG
ACT2-qRT-R	AGAAACCCTCGTAGATTGGC
PGM1-qRT-F	TGCCGTCTCCGTCGTTTAC
PGM1-qRT-R	TCCTTCAATAGGCTTCGTCG
ARG1-qRT-F	ACAAACTGTGGATGAACTGCT
ARG1-qRT-R	GCACTATCCCCATCACCTTT
ILL6-qRT-F	TACCCGCCAACTACGAACAA
ILL6-qRT-R	GGCTGGGATGATTTCTGAGT
AOS-qRT-F	GAAGAACCTCTCATCCATACATT
AOS-qRT-R	GCGAAGAGAAGATTGTGAGTAG
AOC1-qRT-F	AATACCGAAAACCCCAGACC
AOC1-qRT-R	TCCGAGACCAAACCTAAAGC
AOC2-qRT-F	TCTTGGTATCTCATCTAACGGT
AOC2-qRT-R	TTCTTGAACTTTGCTTGGTCT
DET2-F	GGTACCATGGAAGAAATCGCCGATAAAAC
DET2-R	GTCGACGTACACAAAAGGAATAACAGCTTTAC
det2-1-genotyping-F	GGCTGGTTCGAGTTGGTAAG
det2-1-genotyping-R	CTTCTGGTCAAAACCTTTGGTA
bri1-116-genotyping-F	TGGCGAGTTACCGATGGATACG
bri1-116-genotyping-R	CTCTTAGATCACCTACCTCATCAGG
